# Supplementary material for: SMA20/PMIS2 Is a Rapidly Evolving Sperm Membrane Alloantigen with Possible Species-Divergent Function in Fertilization
Source: Int J Mol Sci. 2024 Mar 25;25(7):3652. doi: 10.3390/ijms25073652 (PMC11011635; doi:10.3390/ijms25073652)
Supplement: Supplementary file 1 [file ijms-25-03652-s001.zip]

Archive with 1 entries (1 files):
- ijms-2872672-supplementary.pptx
